# Supplementary material for: Will the Effects of Sea-Level Rise Create Ecological Traps for Pacific Island Seabirds?
Source: PLoS One. 2015 Sep 23;10(9):e0136773. doi: 10.1371/journal.pone.0136773 (PMC4580421; doi:10.1371/journal.pone.0136773)
Supplement: S1 File — (ZIP) [file pone.0136773.s001.zip]

Archive with 11 entries (10 files):
- File_A.kmz
- __MACOSX/
- __MACOSX/._File_A.kmz
- File_B.kmz
- __MACOSX/._File_B.kmz
- File_C.kmz
- __MACOSX/._File_C.kmz
- File_D.kmz
- __MACOSX/._File_D.kmz
- File_E.kmz
- __MACOSX/._File_E.kmz
